# Supplementary material for: Association Between Sarcopenic Obesity–Related Scores and Liver Fibrosis in Patients with Steatotic Liver Disease: A Cross-Sectional Study
Source: Diagnostics (Basel). 2026 Jan 19;16(2):324. doi: 10.3390/diagnostics16020324 (PMC12840360; doi:10.3390/diagnostics16020324)
Supplement: Supplementary file 1 [file diagnostics-16-00324-s001.zip]

Archive with 7 entries (6 files):
- diagnostics-3999323-supplementary/
- diagnostics-3999323-supplementary/SF1.tif
- diagnostics-3999323-supplementary/SF2.tif
- diagnostics-3999323-supplementary/SF3.tif
- diagnostics-3999323-supplementary/SF4.tif
- diagnostics-3999323-supplementary/SF5.tif
- diagnostics-3999323-supplementary/Supp. table.pdf
